# Supplementary material for: A Longitudinal Study on the Effect of Exercise Habits on Locomotive Syndrome and Quality of Life during the Coronavirus Disease 2019 Pandemic
Source: J Clin Med. 2024 Feb 28;13(5):1385. doi: 10.3390/jcm13051385 (PMC10932004; doi:10.3390/jcm13051385)
Supplement: Supplementary file 1 [file jcm-13-01385-s001.zip]

Archive with 1 entries (1 files):
- jcm-2859132-supplementary.pdf
